# Supplementary material for: The Potential Roles of Unique Leaf Structure for the Adaptation of Rheum tanguticum Maxim. ex Balf. in Qinghai–Tibetan Plateau
Source: Plants (Basel). 2022 Feb 14;11(4):512. doi: 10.3390/plants11040512 (PMC8875413; doi:10.3390/plants11040512)
Supplement: Supplementary file 1 [file plants-11-00512-s001.zip]

Archive with 2 entries (2 files):
- plants-1549688-supplementary without change-0204.pdf
- Video S1.wmv
